# Supplementary material for: Who Benefits Most from Positive Psychological Interventions? Predictors and Moderators of Well-Being Outcomes in Severe Mental Health Conditions
Source: Healthcare (Basel). 2025 Aug 13;13(16):1988. doi: 10.3390/healthcare13161988 (PMC12385244; doi:10.3390/healthcare13161988)
Supplement: Supplementary file 1 [file healthcare-13-01988-s001.zip]

Archive with 1 entries (1 files):
- healthcare-3758786-supplementary.pdf
